# Supplementary material for: Testing the Limit: Evaluating Drinking Water Arsenic Regulatory Levels Based on Adverse Pregnancy Outcomes in Bangladesh
Source: Toxics. 2022 Oct 11;10(10):600. doi: 10.3390/toxics10100600 (PMC9609177; doi:10.3390/toxics10100600)
Supplement: Supplementary file 1 [file toxics-10-00600-s001.zip]

Archive with 1 entries (1 files):
- toxics-1941715-supplementary.pdf
